# Supplementary material for: Ammonium Glycyrrhizinate and Bergamot Essential Oil Co-Loaded Ultradeformable Nanocarriers: An Effective Natural Nanomedicine for In Vivo Anti-Inflammatory Topical Therapies
Source: Biomedicines. 2022 Apr 30;10(5):1039. doi: 10.3390/biomedicines10051039 (PMC9138283; doi:10.3390/biomedicines10051039)
Supplement: Supplementary file 1 [file biomedicines-10-01039-s001.zip]

Archive with 1 entries (1 files):
- biomedicines-1705608-supplementary.pdf
